# Supplementary material for: Microbial Cross-Talk: Unlocking the Cytochalasin Diversity from a Termite-Associated Xylaria
Source: JACS Au. 2025 Dec 22;6(1):179–92. doi: 10.1021/jacsau.5c01093 (PMC12848680; doi:10.1021/jacsau.5c01093)
Supplement: Supplementary file 3 [file au5c01093_si_003.xlsx]

## Sheet: Feuil1
Compound	HIPS ID	ID for ADMET	Name	Structure	IC50 on CHO-K1 (µg/mL)	IC50 on A549 (µg/mL) Doxorubicin: 0.30 ± 0.14	Mouse liver microsome t₁/₂ (min): Half-life of the compound in mouse liver microsomes. This parameter reflects the rate of enzymatic metabolism and thus the compound’s metabolic stability; a longer t₁/₂ indicates greater stability.	Mouse CLint (µL/min/mg): Intrinsic clearance, calculated from microsomal metabolism data, representing the efficiency of liver enzymes in clearing the compound per milligram of microsomal protein per minute. Higher CLint values indicate faster metabolism.	Mouse plasma t1/2 (min): Half-life of the compound in plasma, reflecting its persistence in the bloodstream. This parameter encompasses the combined effects of metabolism, distribution, and clearance mechanisms.	E. coli ΔacrB (JW0451-2) MIC [µg/mL]	S. aureus Newman MIC [µg/mL]
1	C1965	CC19	deacetyl-18-desoxy-19,20-epoxycytochalasin Q		1.21 ± 0.31	0.32 ± 0.10	13.8 ± 1.8	102 ± 13	>240	>64	>64
2	C1953	CC3	cytochalasin C		1.48 ± 1.38	3.34 ± 0.92	15.8 ± 1.2	88 ± 7	>240	>64	>64
3	C1951	CC1	19,20-epoxycytochalasin C		0.51 ± 0.27	0.34 ± 0.13	43.9 ± 2.0	31.6 ± 1.4	>240	>64	>64
4	C1952	CC2	deacetyl-19,20-epoxycytochalasin C		4.63 ± 4.23	1.07 (n = 1)	53.1 ± 0.2	26.2 ± 0.1	>240	>64	>64
5	C1954	CC4	18-desoxy-19,20-epoxycytochalasin C		9.88 ± 7.69	0.87 ± 1.38	11 ± 3	132 ± 38	>240 (74 ± 5% at 4 h)	>64	>64
6	C1964	CC17	19,20-epoxycytochalasin Q		0.72 ± 0.30	0.14 ± 0.02	15 ± 4	97 ± 24	>240	>64	>64
7	C1965	CC18	deacetyl-19,20-epoxycytochalasin Q		3.78 ± 0.30	2.56 ± 0.94	102 ± 24	14 ± 3	>240	>64	>64
8	C1956	CC6	19,20-epoxycytochalasin R		17.29 ± 8.94	>37	38 ± 4	37 ± 4	>240	>64	>64
9	C1955	CC5	19,20-epoxycytochalasin D		10.35 ± 5.07	n.d.	40 ± 4	35 ± 3	>240	>64	>64
11	C1967	CC21	m-chloro-19,20-epoxycytochalasin C		0.67 ± 0.53	0.04 ± 0.00	26.4 ± 1.2	52.7 ± 2.5	>240	>64	>64
12	C1966	CC25	m-chloro-deacetyl-19,20-epoxycytochalasin C		2.02 ± 1.2	>37	36 ± 10	39 ± 12	>240	>64	>64
13	C1969	CC23	m-chloro-cytochalasin Q		0.41 ± 0.06	0.14 ± 0.02	15 ± 3	95 ± 15	>240	>64	>64
14	C1968	CC22	m-chloro-19,20-epoxycytochalasin Q		0.69 ± 0.07	0.11 ± 0.05	30.4 ± 1.1	45.7 ± 1.6	>240	>64	>64
15	C1971	CC20	m-chloro-deacetyl-19,20-epoxycytochalasin Q		0.81 ± 0.1	0.08 ± 0.03	36 ± 3	39 ± 3	>240	>64	>64
16	C1970	CC24	m-chloro-18-desoxy-19,20-epoxycytochalasin Q		3.13 ± 2.94	1.02 ± 0.13	1.4 ± 0.1	984 ± 105	>240	>64	>64
17	C1974	CC28	m-bromo-deacetyl-19,20-epoxycytochalasin C		0.49 ± 0.12	0.19 ± 0.02	32 ± 3	43 ± 4	>240	>64	>64
18	C1973	CC27	m-bromo-19,20-epoxycytochalasin Q		0.94 ± 0.21	0.31 ± 0.01	19 ± 4	77 ± 19	>240	>64	>64
19	C1972	CC26	m-bromo-deacetyl-19,20-epoxycytochalasin Q		0.63 ± 0.24	>37	23.1 ± 1.5	60 ± 4	>240	>64	>64
20	C1976	CC30	o-bromo-19,20-epoxy-21-oxocytochalasin Q		1.38 ± 0.04	0.62 ± 0.04	6 ± 0.7	234 ± 28	>240	>64	>64
21	C1975	CC29	o-bromo-19-hydroxy-21-oxocytochalasin Q		3.04 ± 0.18	0.79 ± 0.24	11.2 ± 0.8	124 ± 9	>240	>64	>64
22	C1957	CC11	xylachalasin A		>37	>37	>120	<11.6	>240	>64	>64
23	C1958	CC12	7-acetyl-19,20-epoxycytochalasin C		15.65 ± 3.05	>37	6.1 ± 1.0	231 ± 36	>240	>64	>64
24	C1959	CC13	N-acetyl-19,20-epoxycytochalasin Q		3.06 ± 0.5	0.72 ± 0.12	2.5 ± 0.3	558 ± 58	>240	>64	>64
25	C1961	CC15	7-diazirin-19,20-epoxycytochalasin C		14.23 ± 1.93	24.89 (n = 1)	1.7 ± 0.6	907 ± 388	>240	>64	>64
26	C1960	CC14	7-diazirin-19,20-epoxycytochalasin D		7.02 ± 1.16	10.26 (n = 1)	1.4 ± 0.1	1018 ± 120	>240	>64	>64
27	C1962	CC16	19,20-epoxycytochalasin N		10.58 ± 1.42	0.84 ± 0.04	>120	<11.6	133 ± 9	>64	>64
10a	C1945	PXA	pseudoxylallemycin A		n.d.	n.d.	1.1 ± 0.1	1282 ± 59	>240	n.d.	n.d.
10a	C1946	PXB	pseudoxylallemycin B		n.d.	n.d.	3.1 ± 0.1	444 ± 17	>240	n.d.	n.d.
10b	C1947	PXC	pseudoxylallemycin C		n.d.	n.d.	1.6 ± 0.5	950 ± 288	>240	n.d.	n.d.
10c	C1948	PXD	pseudoxylallemycin D		n.d.	n.d.	2.5 ± 0	553 ± 3	n.d.	n.d.	n.d.
10d	C1949	PXE	pseudoxylallemycin E		n.d.	n.d.	1.1 ± 0	1225 ± 17	>240	n.d.	n.d.
10e	C1950	PXF	pseudoxylallemycin F		n.d.	n.d.	1.5 ± 0.1	968 ± 35	n.d.	n.d.	n.d.
